# Supplementary material for: Effects of visual scanning exercises in addition to task specific approach on balance and activities of daily livings in post stroke patients with eye movement disorders: a randomized controlled trial
Source: BMC Neurol. 2022 Aug 24;22:312. doi: 10.1186/s12883-022-02843-7 (PMC9400241; doi:10.1186/s12883-022-02843-7)
Supplement: Supplementary file 1 — Additional file 1. [file 12883_2022_2843_MOESM1_ESM.zip]

Archive with 2 entries (2 files):
- Supplementary file 1 Berg balance scale.pdf
- Supplementary file 2 Barthel Index scale.pdf
